# Supplementary material for: Comparison of 27-gauge and 25-gauge vitrectomy in the management of tractional retinal detachment secondary to proliferative diabetic retinopathy
Source: PLoS One. 2021 Mar 25;16(3):e0249139. doi: 10.1371/journal.pone.0249139 (PMC7993849; doi:10.1371/journal.pone.0249139)
Supplement: S1 Data — (XLSX) [file pone.0249139.s001.xlsx]

## Sheet: 27G
Case number	Age	Gender	Past history	HbA1c	DM year	Grading	Pre-OP BCVA in LogMAR	Pre-OP anti-VEGF	Pre-operative PRP	OP time	Instrument	Endotamponade	Wound suture number	Iatrogenic break	Iatrogenic cataract	Simultaneous cataract OP	PRP spot number	Post-OP BCVA in logMAR	- Logmar change	Ocular hypertension/hypotension during follow up	Recurrent VH	Re-operation	Time to develop cataract
1	64	M		5.7	10	4	2.3	Avastin	-	81	0	C3F8	0	0	-	-	1157	0.22	2.08	Ocular hypertension	-	-	6
2	64	M		7.5	10	2	1.3	Avastin	-	106	Microforceps	C3F8	0	2	-	-	2556	1.3	0	Ocular hypertension	-	-	6
3	62	F		10	7	3	1.3	Avastin	-	59	0(only ILMP)	SF6	0	0	-	-	1454	0.5	0.8	-	-	-	6
4	63	M		6.9	12	4	1.8	Avastin	-	41	0	0	0	0	-	-	981	1.7	0.1	-	-	-	preoperative cataract surgery
5	60	M		7.6	8	1	1.7	Avastin	+	57	0	0	0	0	-	-	6654	0.3	1.4	-	-	-	4
6	40	F		9.6	7	4	1.8	Avastin	+	78	0	C3F8	0	2	-	-	1209	0.7	1.1	Ocular hypertension	-	-	6
7	51	F		11.1	1	2	2	Avastin	-	63	Microforceps+Chandelier	Silicone oil	0	4	-	-	3052	0.5	0.7	-	-	-	6
8	62	F		6.7	20	4	0.3	Lucentis	-	80	Microforceps+microscisssor	0	0	0	-	+	1030	0	0.3	-	-	-	intraoperative cataract surgery
9	58	F		9.4	2	4	1.8	Avastin	-	92	Microforceps+Chandelier	Silicone oil	0	9	+	-	2743	1.7	0.1	Ocular hypertension	-	-	intraoperative cataract surgery
10	48	F		8	20	3	0.4	Avastin	+	49	Microforceps	SF6	0	0	-	-	701	0.4	0	Ocular hypertension	-	-	6
11	57	F		9.7	15	3	1.7	0	+	50	0	Silicone oil	0	3	-	-	531	0.82	0.88	-	-	-	preoperative cataract surgery
12	32	M		6.4	1	1	0.5	Avastin	+	48	0(only ILMP)	0	0	0	-	-	940	0.4	0.1	Ocular hypertension	-	-	6
13	58	F		10.5	3	4	0.3	Avastin	-	33	Microforceps	0	0	0	-	-	1607	0.22	0.08	-	-	-	6
14	59	M		9.9	6	3	1.3	Avastin	-	45	Microforceps	C3F8	0	2	-	-	3020	1.7	-0.4	-	-	-	6
15	46	M		14.2	11.5	2	2	Avastin	-	34	Microforceps	SF6	0	0	-	-	2600	1.7	0.3	Ocular hypertension	-	-	6
16	60	F	Glaucoma	8.9	8	2	2.8	Avastin	-	49	Microforceps	0	0	0	-	-	2345	1	1.8	-	-	-	preoperative cataract surgery
17	68	F		7.2	10	2	0.5	0	-	38	Microforceps	SF6	1	0	-	-	1050	0.5	0	Ocular hypertension	-	-	preoperative cataract surgery
18	53	M		7.6	1	3	0.5	Avastin	+	39	Microforceps	C3F8	0	0	-	-	2752	0.22	0.28	-	-	-	4
19	61	M		7	13	2	1.7	Avastin	-	61	Microforceps	SF6	0	0	-	-	482	1.3	0.4	-	-	-	preoperative cataract surgery
20	66	M		7.5	3.5	4	1.7	0	-	38	Microforceps	0	0	0			1392	1	0.7	-	-	-	preoperative cataract surgery
21	53	F		7.9	1	3	2.3	Avastin	-	49	Microforceps	SF6	0	0			1379	0.5	1.8	-	-	-	5
Excluded
1	58	M				2		Avastin	-	75	Microforceps+Chandelier	Silicone oil	2	4	-	-	2040			-	-	-	3
2	78	F	Glaucoma			NO obvious vitreous hemorrhage and fibrovascular membrane		0	-	17	Microforceps	0	0	0	-	-				-	-	-	6
3

## Sheet: 25G
Case number	Age	Gender	Past history	HbA1c	DM year	Grading	Pre-OP BCVA in LogMAR	Pre-OP anti-VEGF	Pre-operative PRP	OP time	Instrument	Endotamponade	Wound suture number	Iatrogenic break	Iatrogenic cataract	Simultaneous cataract OP	PRP spot number	Post-OP BCVA in logMAR	- Logmar change	Ocular hypertension/hypotension during follow up	Recurrent VH	Re-operation	Time to develop cataract
1	65	F		11.8	13	3	1.8	Avastin	+	67	Microforceps	Silicone oil	3	1	-	-	2119	0.22	1.58	-	-	-	1
2	55	F		12.7	1	2	1.7	Avastin	-	42	Microforceps	SF6	3	3	-	-	2756	1.3	0.4	Ocular hypertension	-	-	6
3	37	F		7.6	5	2	2.3	Avastin	-	68	Microforceps	C3F8	0	2	-	-	683	0	2.3	Ocular hypertension	-	-	6
4	41	F		6.2	15	3	1.7	Lucentis	+	34	Microforceps+microscisssor	C3F8	0	1	-	-	697	0.3	1.4	Ocular hypertension	-	-	6
5	62	F		6.7	14	4	2.8	Lucentis	-	161	Microforceps+microscisssor+Chandelier	Silicone oil	4	0	-	-	1907	2.8	0	-	-	-	preoperative cataract surgery
6	63	F		11.8	10	4	2.3	Avastin	-	170	Microforceps+microscisssor+Chandelier	Silicone oil	3	2	-	-	1834	1.5	0.8	Ocular hypertension	-	-	preoperative cataract surgery
7	64	F		8.8	15	1	0.7	0	-	55	Microforceps	Room air	0	0	-	-	2476	0.4	0.3	-	-	-	6
8	31	M		6.4	10	3	2.3	Avastin	-	50	Microforceps	SF6	0	0	-	-	1664	1.7	0.6	Ocular hypertension	-	VH+hyphema s/p VT+AC irrigation after 3 weeks	6
9	37	M		10.2	19	1	0.8	Avastin	+	35	Microforceps	0	0	0	-	-	2551	0.5	0.3	-	-	-	6
10	39	F		6.1	2	4	1.3	Avastin	-	53	Microforceps	SF6	0	0	-	-	1354	1	0.3	-	-	-	6
11	62	M	Glaucoma	11.2	3	3	2.3	Avastin	-	102	Microforceps+Chandelier	Silicone oil	1	3	-	-	2313	1.7	0.6	-	-	recurrent-RRD=>remove SO+laser+cryopexy+SO infusion+retinectomy after 2 months	preoperative cataract surgery
12	63	F		6.7	1	3	1.3	Avastin	-	48	Microforceps	0	2	0	-	-	1620	1.3	0.3	-	-	-	3
13	43	F		7.1	4	1	0.05	0	+	19	Microforceps	0	3	0	-	-	1677	0	0.3	-	-	-	6
14	49	M		11	15	2	2.3	Avastin	+	38	Microforceps	SF6	3	0	-	-	1931	1	1.3	Ocular hypertension	-	-	6
15	37	M		6.9	0.5	1	1.7	Avastin	+	100	Microforceps	C3F8	0	0	-	-	2879	0.4	1.3	-	-	-	6
16	64	M	Glaucoma	10.2	20	3	2.3	Avastin	-	100	Microforceps	0	1	0	-	-	0	2	0.3	-	-	-	preoperative cataract surgery
17	62	F		7.7	15	1	1	Avastin	-	48	Microforceps	0	1	0	-	-	4351	0.3	0.7	-	-	-	6
18	29	M		7.5	10	3	0.8	Avastin	+	54	Microforceps+microscisssor	0	0	0	-	-	3376	0.82	-0.02	-	-	-	6
19	33	M		8.3	15	2	2.3	Avastin	+	37	Microforceps	Room air	1	0	-	-	774	0.7	1.6	Ocular hypotension	-	-	6
20	52	M	Glaucoma	7.9	18	3	2	0	-	49	Microforceps	Silicone oil	0	4	-	-	1805	0.5	1.5	-	-	-	1
21	60	M		7.2	8	1	1.7	Avastin	-	13	Microforceps	0	0	0	-	-	573	1.3	0.4	-	-	-	6
22	58	M		10.9	2	3	2.3	Avastin	-	59	Microforceps	SF6	3	3	-	-	1068	1	1.3	Ocular hypertension	-	-	6
Excluded
1								Avastin	-	58	0	Silicone oil	1	0	-	-	3878			Ocular hypertension	-	-	1
2								Avastin	-	60	Microforceps	0	0	0	-	-	819			Ocular hypertension	-	-	6
3									-	128	0	Silicone oil	3	3	-	-	2456			Ocular hypertension	-	-	6
